# Supplementary material for: Anatomic, histologic, and mechanical features of the right atrium: implications for leadless atrial pacemaker implantation
Source: Europace. 2023 Jul 31;25(9):euad235. doi: 10.1093/europace/euad235 (PMC10473833; doi:10.1093/europace/euad235)
Supplement: euad235_Supplementary_Data [file euad235_supplementary_data.zip]

Archive with 5 entries (5 files):
- Supp Video 2.mp4
- Supp Video 3.mp4
- Supp Video 4.mp4
- Supplementary Material.docx
- Supp Video 1.mp4
